# Supplementary material for: A Common Ancestral Mutation in CRYBB3 Identified in Multiple Consanguineous Families with Congenital Cataracts
Source: PLoS One. 2016 Jun 21;11(6):e0157005. doi: 10.1371/journal.pone.0157005 (PMC4915718; doi:10.1371/journal.pone.0157005)
Supplement: S1 Table — The 10 SNPs are rs9608378, rs35420369, rs2283809, rs2252878, rs2252880, rs73162227, rs5760907, rs6519571, rs8142865, rs6004483. (XLSX) [file pone.0157005.s002.xlsx]

## Sheet: gtnew
Sample	rs9608378	rs35420369	rs2283809	rs2252878	rs2252880	rs73162227	rs5760907	rs6519571	rs8142865	rs6004483
PKCC025-15	C_C	T_T	T_T	A_A	G_G	T_T	A_A	G_G	C_C	T_T
PKCC063-10	C_C	T_T	T_T	A_A	G_G	T_T	A_A	G_G	C_C	T_T
PKCC131-10	C_C	T_T	T_T	A_A	G_G	T_T	A_A	G_G	C_C	T_T
PKCC168-15	C_C	T_T	T_T	A_A	G_G	T_T	A_A	G_G	C_C	T_T
1	C_G	G_T	C_T	G_A	A_A	C_T	G_A	G_G	C_G	T_C
2	C_G	G_T	C_T	G_G	A_A	C_C	G_G	G_G	C_C	T_T
3	C_G	G_T	C_T	G_A	A_G	C_C	G_A	G_G	C_C	T_T
4	G_G	T_T	C_T	A_A	G_G	C_C	G_A	T_G	C_C	C_T
5	C_G	G_T	C_T	G_A	A_A	C_T	G_G	G_T	C_C	T_C
6	G_G	T_T	T_T	G_A	A_G	C_C	G_A	T_G	C_C	C_T
7	C_C	G_G	C_C	G_G	G_A	C_C	G_G	T_G	C_C	C_T
8	G_G	T_T	T_C	A_A	A_G	C_C	G_G	G_T	C_C	T_C
9	C_G	G_T	C_T	G_G	A_A	C_C	G_A	G_G	C_G	T_C
10	G_G	T_T	C_T	A_A	G_G	C_C	G_A	T_G	C_C	C_T
11	C_C	G_G	C_C	G_G	A_A	C_C	G_G	G_G	C_C	T_T
12	G_G	T_T	T_C	A_G	A_A	T_C	A_G	G_T	G_C	C_C
13	C_G	G_T	C_T	G_A	A_G	C_C	G_G	G_G	C_C	T_T
14	G_G	T_T	T_T	G_A	A_G	T_C	G_A	T_G	C_C	C_T
15	G_G	T_T	T_T	A_G	A_A	T_T	G_G	T_T	C_C	C_C
16	G_G	T_T	T_T	A_A	A_G	T_C	A_A	G_G	G_C	C_T
17	C_C	G_G	C_C	G_G	A_A	C_C	G_G	G_T	C_C	T_C
18	C_G	G_T	C_T	G_A	A_G	C_C	G_A	T_G	C_C	C_T
19	C_G	G_T	C_T	G_A	A_A	T_T	G_A	T_G	C_G	C_C
20	G_C	T_G	T_C	A_G	G_A	C_C	A_G	G_G	C_C	T_T
21	G_G	T_T	T_T	A_G	G_A	C_T	A_G	G_T	C_C	T_C
22	C_G	G_T	C_T	G_G	A_A	C_C	G_G	G_T	C_C	T_C
23	G_G	T_T	T_T	G_A	A_G	C_C	G_A	T_G	C_C	C_T
24	G_C	G_G	C_C	A_G	A_A	T_C	A_G	G_G	G_C	C_T
25	C_C	G_G	C_C	G_G	A_A	C_C	G_G	G_G	C_C	T_T
26	G_G	T_T	T_C	A_A	G_G	T_C	A_G	G_T	G_C	C_C
27	G_G	T_T	T_C	A_A	G_G	T_C	A_G	G_T	G_C	C_C
28	G_G	T_T	C_C	A_A	G_G	C_T	G_A	G_G	G_G	C_C
29	G_G	T_T	C_T	A_A	G_G	C_T	G_A	T_G	C_G	C_C
30	C_G	G_T	C_T	G_A	A_G	C_C	G_A	G_G	C_C	T_T
31	G_G	T_T	T_C	A_A	G_G	T_C	A_G	G_T	G_C	C_C
32	G_C	T_G	C_C	A_G	G_G	C_C	G_G	T_T	C_C	C_C
33	G_G	T_T	C_C	A_A	G_G	C_C	G_G	T_G	C_C	C_T
34	G_G	T_T	T_C	A_A	A_G	C_C	G_G	T_T	C_C	C_C
35	C_C	G_G	C_C	G_G	A_A	C_C	G_G	G_G	C_C	T_T
36	C_C	G_G	C_C	G_G	A_A	C_C	G_G	G_G	C_C	T_T
37	G_C	T_G	C_C	A_G	G_A	C_C	G_G	T_G	C_C	C_T
38	C_C	G_G	C_C	G_G	A_A	C_C	G_G	G_G	C_G	T_C
39	G_C	T_G	T_C	A_G	A_A	T_C	A_G	G_G	G_C	C_T
40	G_C	T_G	T_C	G_G	A_A	C_C	A_G	G_T	G_C	C_C
41	G_C	T_G	C_C	A_G	G_A	T_C	A_G	G_G	G_C	C_T
42	G_C	T_G	C_C	A_G	G_A	C_C	G_G	T_G	C_C	C_T
43	C_C	G_G	C_C	G_G	A_A	C_C	G_G	G_G	C_C	T_T
44	G_G	T_T	C_T	A_G	G_A	C_C	G_A	T_G	C_C	C_T
45	G_G	T_T	T_T	G_G	A_A	C_T	G_A	T_G	C_G	C_C
46	G_G	T_T	T_C	A_A	G_G	C_T	A_A	G_G	C_G	T_C
47	G_G	T_T	C_T	A_A	G_A	C_T	G_A	T_G	C_G	C_C
48	C_C	G_G	C_C	G_G	A_A	C_C	G_G	G_G	C_G	T_C
49	G_G	T_T	T_C	A_A	A_G	T_C	A_G	G_T	G_C	C_C
50	G_C	T_G	T_C	A_G	A_A	T_T	G_A	T_G	C_G	C_C
51	G_C	T_G	T_C	A_G	A_A	T_C	A_G	G_G	G_C	C_T
52	G_C	T_G	T_C	A_G	G_G	C_C	A_G	G_T	C_C	T_C
53	G_C	T_G	T_C	A_G	A_A	C_C	G_G	G_G	C_C	T_T
54	G_G	T_T	C_C	A_A	G_G	C_C	G_G	T_T	C_C	C_C
55	G_C	T_G	T_C	A_G	A_A	T_C	G_G	T_G	C_G	C_C
56	G_C	T_G	C_C	A_G	G_A	T_C	A_G	G_G	G_G	C_C
57	G_C	T_G	T_C	A_G	A_G	T_C	G_G	T_T	C_C	C_C
58	G_G	T_T	C_T	A_A	G_A	C_T	G_A	T_G	C_G	C_C
59	G_G	T_T	T_T	G_A	A_A	C_T	A_A	G_G	G_G	C_C
60	C_G	T_T	T_T	A_A	A_A	C_C	G_G	T_T	C_C	C_C
61	G_G	T_T	C_T	A_A	G_G	C_C	G_A	T_G	C_C	C_T
62	C_G	G_T	C_T	G_A	A_G	C_T	G_G	G_T	C_C	T_C
63	G_G	T_T	T_T	A_A	G_G	C_C	A_A	G_G	C_C	T_T
64	C_C	G_G	C_C	G_G	A_A	C_C	G_G	G_G	C_C	T_T
65	G_C	T_G	T_C	A_G	G_A	C_C	A_G	G_G	G_C	C_T
66	G_C	T_G	T_C	A_G	A_A	T_C	G_G	T_T	C_C	C_C
67	C_C	G_G	C_C	G_G	A_A	C_C	G_G	T_G	C_C	C_T
68	C_G	G_T	C_C	G_A	A_G	C_C	G_G	G_T	C_C	T_C
69	G_C	T_G	T_C	A_G	G_A	C_C	A_G	G_G	C_C	T_T
70	G_G	T_T	C_T	A_A	G_G	C_C	G_A	T_G	C_C	C_T
71	G_G	T_T	T_T	A_G	G_A	C_C	A_A	G_G	C_G	T_C
72	G_C	T_G	T_C	A_G	A_A	T_C	G_G	T_G	C_C	C_T
73	G_G	T_T	C_T	A_A	G_G	C_T	G_G	T_T	C_C	C_C
74	C_G	G_T	C_T	G_A	A_A	C_C	G_G	G_G	C_C	T_T
75	G_G	T_T	C_C	A_A	G_G	C_C	G_G	T_T	C_C	C_C
76	G_G	T_T	C_C	G_A	A_A	C_T	G_A	T_G	C_G	C_C
77	G_C	T_G	T_C	A_G	A_A	T_C	A_G	G_T	G_C	C_C
78	G_G	T_T	C_T	A_G	G_A	C_C	G_G	T_T	C_C	C_C
79	C_G	G_T	C_T	G_A	A_A	C_T	G_A	G_G	C_G	T_C
80	G_G	T_T	C_C	A_A	G_G	C_C	G_G	T_T	C_C	C_C
81	G_G	T_T	T_C	A_G	G_A	C_C	G_G	G_G	C_C	T_T
82	C_G	G_T	C_T	G_G	A_A	C_C	G_A	G_G	C_C	T_T
83	C_G	G_T	C_C	G_A	A_G	C_T	G_A	G_G	C_G	T_C
84	C_G	G_T	C_T	G_A	A_G	C_C	G_A	G_G	C_C	T_T
85	G_C	T_G	T_C	A_G	A_A	T_C	G_G	T_G	C_C	C_T
86	C_G	G_T	C_T	G_G	A_A	C_C	G_A	G_G	C_G	C_C
87	G_G	T_T	T_C	A_A	A_G	T_C	A_G	G_T	G_C	C_C
88	G_G	T_T	T_T	G_G	A_A	C_C	G_A	T_G	C_C	C_T
89	G_G	T_T	C_C	A_A	G_G	C_T	G_A	T_G	C_G	C_C
90	C_G	G_T	C_T	G_A	A_A	C_T	G_A	G_G	G_G	C_C
91	C_C	G_G	C_C	G_G	A_A	C_C	G_G	T_T	C_C	C_C
92	C_G	G_T	C_T	G_A	A_G	C_C	G_A	G_G	C_C	T_T
93	G_G	T_T	T_C	A_A	A_G	C_C	A_G	G_T	G_C	C_C
94	G_G	T_T	T_T	G_A	A_A	C_C	A_G	G_T	G_C	C_C
95	C_C	G_G	C_C	G_G	A_A	C_C	G_G	G_T	C_C	T_C
96	C_G	G_T	C_T	G_A	A_G	C_T	G_A	G_G	C_G	T_C
