# Supplementary material for: A Common Ancestral Mutation in CRYBB3 Identified in Multiple Consanguineous Families with Congenital Cataracts
Source: PLoS One. 2016 Jun 21;11(6):e0157005. doi: 10.1371/journal.pone.0157005 (PMC4915718; doi:10.1371/journal.pone.0157005)
Supplement: S2 Table — Haplotype frequencies were estimated using EM and CHM algorithms as implemented in the Golden Helix SVS. Note: The 10 SNPs used to construct the haplotype are listed in S1 Table. (XLSX) [file pone.0157005.s003.xlsx]

## Sheet: Diplotype table
SAMPLE	Haplotype 1	Haplotype 2	Diplotype	EM Probability	CHM Probability
PKCC025-15	CTTAGTAGCT	CTTAGTAGCT	CTTAGTAGCT-CTTAGTAGCT	1	1
PKCC063-10	CTTAGTAGCT	CTTAGTAGCT	CTTAGTAGCT-CTTAGTAGCT	1	1
PKCC131-10	CTTAGTAGCT	CTTAGTAGCT	CTTAGTAGCT-CTTAGTAGCT	1	1
PKCC168-15	CTTAGTAGCT	CTTAGTAGCT	CTTAGTAGCT-CTTAGTAGCT	1	1
1	GTTAATAGGC	CGCGACGGCT	GTTAATAGGC-CGCGACGGCT	0.999981	0.206231
3	GTTAGCAGCT	CGCGACGGCT	GTTAGCAGCT-CGCGACGGCT	1	0.363582
5	CGCGATGTCC	GTTAACGGCT	CGCGATGTCC-GTTAACGGCT	0.0312573	0.0201053
5	GTTAATGTCC	CGCGACGGCT	GTTAATGTCC-CGCGACGGCT	0.968743	0.245688
6	GTTGACGTCC	GTTAGCAGCT	GTTGACGTCC-GTTAGCAGCT	1	0.146689
7	CGCGGCGTCC	CGCGACGGCT	CGCGGCGTCC-CGCGACGGCT	1	0.604239
8	GTCAGCGTCC	GTTAACGGCT	GTCAGCGTCC-GTTAACGGCT	0.972862	0.371528
8	GTTAACGTCC	GTCAGCGGCT	GTTAACGTCC-GTCAGCGGCT	0.027138	0.152917
9	CGCGACGGGC	GTTGACAGCT	CGCGACGGGC-GTTGACAGCT	0.0593453	0.0510097
9	GTTGACAGGC	CGCGACGGCT	GTTGACAGGC-CGCGACGGCT	0.940655	0.375
10	GTCAGCGTCC	GTTAGCAGCT	GTCAGCGTCC-GTTAGCAGCT	1	0.426715
11	CGCGACGGCT	CGCGACGGCT	CGCGACGGCT-CGCGACGGCT	1	1
12	GTCGACGTCC	GTTAATAGGC	GTCGACGTCC-GTTAATAGGC	0.835986	0.0495485
12	GTTGACGTCC	GTCAATAGGC	GTTGACGTCC-GTCAATAGGC	0.164014	0.0500238
13	CGCGACGGCT	GTTAGCGGCT	CGCGACGGCT-GTTAGCGGCT	1	0.446752
14	GTTAGTGTCC	GTTGACAGCT	GTTAGTGTCC-GTTGACAGCT	0.0870271	0.0492751
14	GTTGATGTCC	GTTAGCAGCT	GTTGATGTCC-GTTAGCAGCT	0.912973	0.115694
15	GTTAATGTCC	GTTGATGTCC	GTTAATGTCC-GTTGATGTCC	1	1
16	GTTAATAGGC	GTTAGCAGCT	GTTAATAGGC-GTTAGCAGCT	1	0.327068
17	CGCGACGTCC	CGCGACGGCT	CGCGACGTCC-CGCGACGGCT	1	0.793033
18	CGCGACGTCC	GTTAGCAGCT	CGCGACGTCC-GTTAGCAGCT	1	0.0609049
19	CGCGATGTCC	GTTAATAGGC	CGCGATGTCC-GTTAATAGGC	0.999274	0.0479052
20	GTTAGCAGCT	CGCGACGGCT	GTTAGCAGCT-CGCGACGGCT	1	0.363582
21	GTTAGTGTCC	GTTGACAGCT	GTTAGTGTCC-GTTGACAGCT	0.0870271	0.0492751
21	GTTGATGTCC	GTTAGCAGCT	GTTGATGTCC-GTTAGCAGCT	0.912973	0.115694
22	GTTGACGTCC	CGCGACGGCT	GTTGACGTCC-CGCGACGGCT	0.99971	0.416252
23	GTTGACGTCC	GTTAGCAGCT	GTTGACGTCC-GTTAGCAGCT	1	0.146689
24	GGCAATAGGC	CGCGACGGCT	GGCAATAGGC-CGCGACGGCT	1	0.47458
25	CGCGACGGCT	CGCGACGGCT	CGCGACGGCT-CGCGACGGCT	1	1
26	GTCAGCGTCC	GTTAGTAGGC	GTCAGCGTCC-GTTAGTAGGC	1	0.28075
27	GTCAGCGTCC	GTTAGTAGGC	GTCAGCGTCC-GTTAGTAGGC	1	0.28075
28	GTCAGTAGGC	GTCAGCGGGC	GTCAGTAGGC-GTCAGCGGGC	1	0.5
29	GTCAGCGTCC	GTTAGTAGGC	GTCAGCGTCC-GTTAGTAGGC	1	0.28075
30	GTTAGCAGCT	CGCGACGGCT	GTTAGCAGCT-CGCGACGGCT	1	0.363582
31	GTCAGCGTCC	GTTAGTAGGC	GTCAGCGTCC-GTTAGTAGGC	1	0.28075
32	GTCAGCGTCC	CGCGGCGTCC	GTCAGCGTCC-CGCGGCGTCC	1	0.784653
33	GTCAGCGTCC	GTCAGCGGCT	GTCAGCGTCC-GTCAGCGGCT	1	0.790232
34	GTTAACGTCC	GTCAGCGTCC	GTTAACGTCC-GTCAGCGTCC	1	0.751236
35	CGCGACGGCT	CGCGACGGCT	CGCGACGGCT-CGCGACGGCT	1	1
36	CGCGACGGCT	CGCGACGGCT	CGCGACGGCT-CGCGACGGCT	1	1
37	GTCAGCGTCC	CGCGACGGCT	GTCAGCGTCC-CGCGACGGCT	0.992216	0.39864
38	CGCGACGGGC	CGCGACGGCT	CGCGACGGGC-CGCGACGGCT	1	0.797218
39	GTTAATAGGC	CGCGACGGCT	GTTAATAGGC-CGCGACGGCT	0.999981	0.206231
40	CGCGACGTCC	GTTGACAGGC	CGCGACGTCC-GTTGACAGGC	1	0.201172
41	GTCAGTAGGC	CGCGACGGCT	GTCAGTAGGC-CGCGACGGCT	0.999988	0.239583
42	GTCAGCGTCC	CGCGACGGCT	GTCAGCGTCC-CGCGACGGCT	0.992216	0.39864
43	CGCGACGGCT	CGCGACGGCT	CGCGACGGCT-CGCGACGGCT	1	1
44	GTCAGCGTCC	GTTGACAGCT	GTCAGCGTCC-GTTGACAGCT	0.636283	0.176142
44	GTCGACGTCC	GTTAGCAGCT	GTCGACGTCC-GTTAGCAGCT	0.363717	0.0676747
45	GTTGATGTCC	GTTGACAGGC	GTTGATGTCC-GTTGACAGGC	1	0.247332
46	GTCAGTAGGC	GTTAGCAGCT	GTCAGTAGGC-GTTAGCAGCT	1	0.331948
47	GTCAGCGTCC	GTTAATAGGC	GTCAGCGTCC-GTTAATAGGC	0.956829	0.189915
47	GTTAACGTCC	GTCAGTAGGC	GTTAACGTCC-GTCAGTAGGC	0.043171	0.0710626
48	CGCGACGGGC	CGCGACGGCT	CGCGACGGGC-CGCGACGGCT	1	0.797218
49	GTCAGCGTCC	GTTAATAGGC	GTCAGCGTCC-GTTAATAGGC	0.956829	0.189915
49	GTTAACGTCC	GTCAGTAGGC	GTTAACGTCC-GTCAGTAGGC	0.043171	0.0710626
50	CGCGATGTCC	GTTAATAGGC	CGCGATGTCC-GTTAATAGGC	0.999274	0.0479052
51	GTTAATAGGC	CGCGACGGCT	GTTAATAGGC-CGCGACGGCT	0.999981	0.206231
52	CGCGGCGTCC	GTTAGCAGCT	CGCGGCGTCC-GTTAGCAGCT	0.999994	0.0793331
53	GTTAACGGCT	CGCGACGGCT	GTTAACGGCT-CGCGACGGCT	1	0.579497
54	GTCAGCGTCC	GTCAGCGTCC	GTCAGCGTCC-GTCAGCGTCC	1	1
55	GTTAATGTCC	CGCGACGGGC	GTTAATGTCC-CGCGACGGGC	1	0.0618786
56	GTCAGTAGGC	CGCGACGGGC	GTCAGTAGGC-CGCGACGGGC	0.999922	0.167903
57	CGCGACGTCC	GTTAGTGTCC	CGCGACGTCC-GTTAGTGTCC	0.538491	0.131452
57	CGCGGCGTCC	GTTAATGTCC	CGCGGCGTCC-GTTAATGTCC	0.459058	0.053629
58	GTCAGCGTCC	GTTAATAGGC	GTCAGCGTCC-GTTAATAGGC	0.956829	0.189915
58	GTTAACGTCC	GTCAGTAGGC	GTTAACGTCC-GTCAGTAGGC	0.043171	0.0710626
59	GTTGACAGGC	GTTAATAGGC	GTTGACAGGC-GTTAATAGGC	1	0.507937
60	CTTAACGTCC	GTTAACGTCC	CTTAACGTCC-GTTAACGTCC	1	1
61	GTCAGCGTCC	GTTAGCAGCT	GTCAGCGTCC-GTTAGCAGCT	1	0.426715
62	CGCGATGTCC	GTTAGCGGCT	CGCGATGTCC-GTTAGCGGCT	0.0184872	0.0136265
62	GTTAGTGTCC	CGCGACGGCT	GTTAGTGTCC-CGCGACGGCT	0.981478	0.155269
63	GTTAGCAGCT	GTTAGCAGCT	GTTAGCAGCT-GTTAGCAGCT	1	1
64	CGCGACGGCT	CGCGACGGCT	CGCGACGGCT-CGCGACGGCT	1	1
65	CGCGACGGGC	GTTAGCAGCT	CGCGACGGGC-GTTAGCAGCT	0.999993	0.0477892
66	CGCGACGTCC	GTTAATGTCC	CGCGACGTCC-GTTAATGTCC	0.897078	0.275233
66	GTTAACGTCC	CGCGATGTCC	GTTAACGTCC-CGCGATGTCC	0.102922	0.14014
67	CGCGACGTCC	CGCGACGGCT	CGCGACGTCC-CGCGACGGCT	1	0.793033
68	GTCAGCGTCC	CGCGACGGCT	GTCAGCGTCC-CGCGACGGCT	0.992216	0.39864
69	GTTAGCAGCT	CGCGACGGCT	GTTAGCAGCT-CGCGACGGCT	1	0.363582
70	GTCAGCGTCC	GTTAGCAGCT	GTCAGCGTCC-GTTAGCAGCT	1	0.426715
71	GTTGACAGGC	GTTAGCAGCT	GTTGACAGGC-GTTAGCAGCT	1	0.319606
72	CGCGATGTCC	GTTAACGGCT	CGCGATGTCC-GTTAACGGCT	0.0312573	0.0201053
72	GTTAATGTCC	CGCGACGGCT	GTTAATGTCC-CGCGACGGCT	0.968743	0.245688
73	GTCAGCGTCC	GTTAGTGTCC	GTCAGCGTCC-GTTAGTGTCC	1	0.744596
74	GTTAACGGCT	CGCGACGGCT	GTTAACGGCT-CGCGACGGCT	1	0.579497
75	GTCAGCGTCC	GTCAGCGTCC	GTCAGCGTCC-GTCAGCGTCC	1	1
76	GTCGACGTCC	GTCAATAGGC	GTCGACGTCC-GTCAATAGGC	1	0.0978709
77	CGCGACGTCC	GTTAATAGGC	CGCGACGTCC-GTTAATAGGC	0.979639	0.0758168
77	CGCGATGTCC	GTTAACAGGC	CGCGATGTCC-GTTAACAGGC	0.0202954	0.0208925
78	GTTGACGTCC	GTCAGCGTCC	GTTGACGTCC-GTCAGCGTCC	1	0.552956
79	GTTAATAGGC	CGCGACGGCT	GTTAATAGGC-CGCGACGGCT	0.999981	0.206231
80	GTCAGCGTCC	GTCAGCGTCC	GTCAGCGTCC-GTCAGCGTCC	1	1
81	GTTAACGGCT	GTCGGCGGCT	GTTAACGGCT-GTCGGCGGCT	0.998042	0.198845
82	GTTGACAGCT	CGCGACGGCT	GTTGACAGCT-CGCGACGGCT	1	0.624416
83	GTCAGTAGGC	CGCGACGGCT	GTCAGTAGGC-CGCGACGGCT	0.999988	0.239583
84	GTTAGCAGCT	CGCGACGGCT	GTTAGCAGCT-CGCGACGGCT	1	0.363582
85	CGCGATGTCC	GTTAACGGCT	CGCGATGTCC-GTTAACGGCT	0.0312573	0.0201053
85	GTTAATGTCC	CGCGACGGCT	GTTAATGTCC-CGCGACGGCT	0.968743	0.245688
86	CGCGACGGCC	GTTGACAGGC	CGCGACGGCC-GTTGACAGGC	0.741556	0.27761
86	GTTGACAGCC	CGCGACGGGC	GTTGACAGCC-CGCGACGGGC	0.258444	0.151606
87	GTCAGCGTCC	GTTAATAGGC	GTCAGCGTCC-GTTAATAGGC	0.956829	0.189915
87	GTTAACGTCC	GTCAGTAGGC	GTTAACGTCC-GTCAGTAGGC	0.043171	0.0710626
88	GTTGACGTCC	GTTGACAGCT	GTTGACGTCC-GTTGACAGCT	1	0.29008
89	GTCAGCGTCC	GTCAGTAGGC	GTCAGCGTCC-GTCAGTAGGC	1	0.462084
90	GTTAATAGGC	CGCGACGGGC	GTTAATAGGC-CGCGACGGGC	1	0.126812
91	CGCGACGTCC	CGCGACGTCC	CGCGACGTCC-CGCGACGTCC	1	1
92	GTTAGCAGCT	CGCGACGGCT	GTTAGCAGCT-CGCGACGGCT	1	0.363582
93	GTCAGCGTCC	GTTAACAGGC	GTCAGCGTCC-GTTAACAGGC	1	0.286128
94	GTTAACGTCC	GTTGACAGGC	GTTAACGTCC-GTTGACAGGC	0.737047	0.272546
94	GTTGACGTCC	GTTAACAGGC	GTTGACGTCC-GTTAACAGGC	0.262953	0.178938
95	CGCGACGTCC	CGCGACGGCT	CGCGACGTCC-CGCGACGGCT	1	0.793033
96	GTTAGTAGGC	CGCGACGGCT	GTTAGTAGGC-CGCGACGGCT	0.999986	0.127686
